# Supplementary material for: Quantitative proteomic analysis of GnRH agonist treated GBM cell line LN229 revealed regulatory proteins inhibiting cancer cell proliferation
Source: BMC Cancer. 2022 Feb 2;22:133. doi: 10.1186/s12885-022-09218-8 (PMC8812247; doi:10.1186/s12885-022-09218-8)
Supplement: Supplementary file 1 — Additional file 1. [file 12885_2022_9218_MOESM1_ESM.zip]

Archive with 3 entries (3 files):
- Supplementary Fig. S1 Full length images.pptx
- Supplementary Table S1.xls
- Supplementary Table S2.doc
