# Supplementary material for: Quantitative proteomic analysis of GnRH agonist treated GBM cell line LN229 revealed regulatory proteins inhibiting cancer cell proliferation
Source: BMC Cancer. 2022 Feb 2;22:133. doi: 10.1186/s12885-022-09218-8 (PMC8812247; doi:10.1186/s12885-022-09218-8)
Supplement: Supplementary file 1 — Additional file 1. [file 12885_2022_9218_MOESM1_ESM.zip › Supplementary Table S1.xls]

## Sheet: Supp Table S1
Supplementary Table S1: List of differentially expressed proteins after GnRH agonist treatment in GBM cell line, LN229. A total of 29 proteins (≥1.3 fold change and p value <0.05) were identified after iTRAQ-based quantitative proteomics experiments as detailed in Methods section. The Table describes the total number of proteins and peptide/PSMs information identified in mass spectrometry runs al…
Accession	RefSeq Accession	Gene Symbol	Gene ID	Protein	ΣCoverage	Σ# Proteins	Σ# Unique Peptides	Σ# PSMs	Σ# Unique Peptides (Filtered)	Σ# PSMs (Filtered)	Protein fold change	Normalized Protein Fold change	p-Value	Protein (SD)	Protein (%CV)	A5: (116+117)/(114+115)	A5: (116+117)/(114+115) Count	A5: (116+117)/ (114+115) Variability [%]	A5: 116/114	A5: 116/114 Count	A5: 116/114 Variability [%]	A5: 116/115	A5: 116/115 Count	A5: 116/115 Variability [%]	A5: 117/114	A5: 117/114 Count	A5: 117/114 Variability [%]	A5: 117/115	A5: 117/115 Count	A5: 117/115 Variability [%]	# AAs	MW [kDa]	calc. pI	A2	A4	Sequence	PSM Ambiguity	Protein Descriptions	Protein Descriptions	Gene Symbol	Gene ID	Protein Name	# Proteins	# Protein Groups	Protein Group Accessions	Modifications	Activation Type	ΔScore	ΔCn
4557321	NP_000030.1	APOA1	335	apolipoprotein A-I isoform 1	8.24	2	1	15	1	7	1.55791	1.52581	0.00433399	0.235991	15.1479	1.49951	7	19.0564	1.51971	7	18.9778	1.51605	7	10.1327	1.56028	7	27.6222	1.62355	7	13.8248	267	30.7589	5.75732
	NP_000030.1																																	High		eQLGPVTQEFWDNLEk	Unambiguous	NP_000030.1#APOA1#335#apolipoprotein A-I isoform 1 preproprotein [Homo sapiens]	NP_000030.1	APOA1	335	apolipoprotein A-I isoform 1 preproprotein [Homo sapiens]	1	1	4557321	N-Term(iTRAQ4plex); K16(iTRAQ4plex)	HCD	1	0
	NP_000030.1																																	High		eQLGPVTQEFWDNLEk	Unambiguous	NP_000030.1#APOA1#335#apolipoprotein A-I isoform 1 preproprotein [Homo sapiens]	NP_000030.1	APOA1	335	apolipoprotein A-I isoform 1 preproprotein [Homo sapiens]	1	1	4557321	N-Term(iTRAQ4plex); K16(iTRAQ4plex)	HCD	1	0
	NP_000030.1																																	High		eQLGPVTQEFWDNLEk	Unambiguous	NP_000030.1#APOA1#335#apolipoprotein A-I isoform 1 preproprotein [Homo sapiens]	NP_000030.1	APOA1	335	apolipoprotein A-I isoform 1 preproprotein [Homo sapiens]	1	1	4557321	N-Term(iTRAQ4plex); K16(iTRAQ4plex)	HCD	1	0
	NP_000030.1																																	High		eQLGPVTQEFWDNLEk	Unambiguous	NP_000030.1#APOA1#335#apolipoprotein A-I isoform 1 preproprotein [Homo sapiens]	NP_000030.1	APOA1	335	apolipoprotein A-I isoform 1 preproprotein [Homo sapiens]	1	1	4557321	N-Term(iTRAQ4plex); K16(iTRAQ4plex)	HCD	1	0
	NP_000030.1																																	High		eQLGPVTQEFWDNLEk	Unambiguous	NP_000030.1#APOA1#335#apolipoprotein A-I isoform 1 preproprotein [Homo sapiens]	NP_000030.1	APOA1	335	apolipoprotein A-I isoform 1 preproprotein [Homo sapiens]	1	1	4557321	N-Term(iTRAQ4plex); K16(iTRAQ4plex)	HCD	1	0
	NP_000030.1																																	High		eQLGPVTQEFWDNLEk	Unambiguous	NP_000030.1#APOA1#335#apolipoprotein A-I isoform 1 preproprotein [Homo sapiens]	NP_000030.1	APOA1	335	apolipoprotein A-I isoform 1 preproprotein [Homo sapiens]	1	1	4557321	N-Term(iTRAQ4plex); K16(iTRAQ4plex)	HCD	1	0
	NP_000030.1																																	High		eQLGPVTQEFWDNLEk	Unambiguous	NP_000030.1#APOA1#335#apolipoprotein A-I isoform 1 preproprotein [Homo sapiens]	NP_000030.1	APOA1	335	apolipoprotein A-I isoform 1 preproprotein [Homo sapiens]	1	1	4557321	N-Term(iTRAQ4plex); K16(iTRAQ4plex)	HCD	1	0
153266841	NP_000033.2	APOH	350	beta-2-glycoprotein 1	5.22	1	2	3	2	3	1.54007	1.50845	0.00871869	0.120302	7.81144	1.50165	3	2.11398	1.42265	3	0.471051	1.51775	3	2.20612	1.4926	3	2.18419	1.59565	3	4.8637	345	38.2727	7.97217
	NP_000033.2																																	High		tDASDVkPc	Unambiguous	NP_000033.2#APOH#350#beta-2-glycoprotein 1 precursor [Homo sapiens]	NP_000033.2	APOH	350	beta-2-glycoprotein 1 precursor [Homo sapiens]	1	1	153266841	N-Term(iTRAQ4plex); K7(iTRAQ4plex); C9(Methylthio)	HCD	1	0
	NP_000033.2																																	High		tDASDVkPc	Unambiguous	NP_000033.2#APOH#350#beta-2-glycoprotein 1 precursor [Homo sapiens]	NP_000033.2	APOH	350	beta-2-glycoprotein 1 precursor [Homo sapiens]	1	1	153266841	N-Term(iTRAQ4plex); K7(iTRAQ4plex); C9(Methylthio)	HCD	1	0
	NP_000033.2																																	High		eHSSLAFWk	Unambiguous	NP_000033.2#APOH#350#beta-2-glycoprotein 1 precursor [Homo sapiens]	NP_000033.2	APOH	350	beta-2-glycoprotein 1 precursor [Homo sapiens]	1	1	153266841	N-Term(iTRAQ4plex); K9(iTRAQ4plex)	HCD	1	0
115298678	NP_000055.2	C3	718	complement C3	3.25	1	5	16	5	8	1.3996	1.36881	0.00167343	0.26519	18.9476	1.3472	8	17.4665	1.37673	8	28.7782	1.39362	8	23.2202	1.23434	8	12.7657	1.30112	8	14.9082	1663	187.03	6.40479
	NP_000055.2																																	High		gVFVLNk	Unambiguous	NP_000055.2#C3#718#complement C3 preproprotein [Homo sapiens]	NP_000055.2	C3	718	complement C3 preproprotein [Homo sapiens]	1	1	115298678	N-Term(iTRAQ4plex); K7(iTRAQ4plex)	HCD	1	0
	NP_000055.2																																	High		gVFVLNk	Unambiguous	NP_000055.2#C3#718#complement C3 preproprotein [Homo sapiens]	NP_000055.2	C3	718	complement C3 preproprotein [Homo sapiens]	1	1	115298678	N-Term(iTRAQ4plex); K7(iTRAQ4plex)	HCD	1	0
	NP_000055.2																																	High		gVFVLNk	Unambiguous	NP_000055.2#C3#718#complement C3 preproprotein [Homo sapiens]	NP_000055.2	C3	718	complement C3 preproprotein [Homo sapiens]	1	1	115298678	N-Term(iTRAQ4plex); K7(iTRAQ4plex)	HCD	1	0
	NP_000055.2																																	High		acEPGVDYVYk	Unambiguous	NP_000055.2#C3#718#complement C3 preproprotein [Homo sapiens]	NP_000055.2	C3	718	complement C3 preproprotein [Homo sapiens]	1	1	115298678	N-Term(iTRAQ4plex); C2(Methylthio); K11(iTRAQ4plex)	HCD	1	0
	NP_000055.2																																	High		iWDVVEk	Unambiguous	NP_000055.2#C3#718#complement C3 preproprotein [Homo sapiens]	NP_000055.2	C3	718	complement C3 preproprotein [Homo sapiens]	1	1	115298678	N-Term(iTRAQ4plex); K7(iTRAQ4plex)	HCD	1	0
	NP_000055.2																																	High		nTLIIYLDk	Unambiguous	NP_000055.2#C3#718#complement C3 preproprotein [Homo sapiens]	NP_000055.2	C3	718	complement C3 preproprotein [Homo sapiens]	1	1	115298678	N-Term(iTRAQ4plex); K9(iTRAQ4plex)	HCD	1	0
	NP_000055.2																																	High		iLLQGTPVAQMTEDAVDAER	Unambiguous	NP_000055.2#C3#718#complement C3 preproprotein [Homo sapiens]	NP_000055.2	C3	718	complement C3 preproprotein [Homo sapiens]	1	1	115298678	N-Term(iTRAQ4plex)	HCD	1	0
	NP_000055.2																																	High		iLLQGTPVAQMTEDAVDAER	Unambiguous	NP_000055.2#C3#718#complement C3 preproprotein [Homo sapiens]	NP_000055.2	C3	718	complement C3 preproprotein [Homo sapiens]	1	1	115298678	N-Term(iTRAQ4plex)	HCD	1	0
45580688	NP_000578.2	C7	730	complement component C7	1.07	1	1	2	1	1	1.50527	1.47431	0.00420567	0.0297497	1.97637	1.52939	1		1.50043	1		1.48511	1		1.57788	1		1.56003	1		843	93.4573	6.48096
	NP_000578.2																																	High		lTPLYELVk	Unambiguous	NP_000578.2#C7#730#complement component C7 precursor [Homo sapiens]	NP_000578.2	C7	730	complement component C7 precursor [Homo sapiens]	1	1	45580688	N-Term(iTRAQ4plex); K9(iTRAQ4plex)	HCD	1	0
4501989	NP_001125.1	AFP	174	alpha-fetoprotein	5.42	1	4	24	4	12	1.60552	1.5722	0.00107545	0.403227	25.1151	1.39992	12	15.7953	1.42267	12	18.1218	1.3434	12	12.8514	1.56072	12	32.7075	1.39626	12	18.9944	609	68.633	5.68115
	NP_001125.1																																	High		scGLFQk	Unambiguous	NP_001125.1#AFP#174#alpha-fetoprotein precursor [Homo sapiens]	NP_001125.1	AFP	174	alpha-fetoprotein precursor [Homo sapiens]	1	1	4501989	N-Term(iTRAQ4plex); C2(Methylthio); K7(iTRAQ4plex)	HCD	1	0
	NP_001125.1																																	High		scGLFQk	Unambiguous	NP_001125.1#AFP#174#alpha-fetoprotein precursor [Homo sapiens]	NP_001125.1	AFP	174	alpha-fetoprotein precursor [Homo sapiens]	1	1	4501989	N-Term(iTRAQ4plex); C2(Methylthio); K7(iTRAQ4plex)	HCD	1	0
	NP_001125.1																																	High		scGLFQk	Unambiguous	NP_001125.1#AFP#174#alpha-fetoprotein precursor [Homo sapiens]	NP_001125.1	AFP	174	alpha-fetoprotein precursor [Homo sapiens]	1	1	4501989	N-Term(iTRAQ4plex); C2(Methylthio); K7(iTRAQ4plex)	HCD	1	0
	NP_001125.1																																	High		scGLFQk	Unambiguous	NP_001125.1#AFP#174#alpha-fetoprotein precursor [Homo sapiens]	NP_001125.1	AFP	174	alpha-fetoprotein precursor [Homo sapiens]	1	1	4501989	N-Term(iTRAQ4plex); C2(Methylthio); K7(iTRAQ4plex)	HCD	1	0
	NP_001125.1																																	High		scGLFQk	Unambiguous	NP_001125.1#AFP#174#alpha-fetoprotein precursor [Homo sapiens]	NP_001125.1	AFP	174	alpha-fetoprotein precursor [Homo sapiens]	1	1	4501989	N-Term(iTRAQ4plex); C2(Methylthio); K7(iTRAQ4plex)	HCD	1	0
	NP_001125.1																																	High		scGLFQk	Unambiguous	NP_001125.1#AFP#174#alpha-fetoprotein precursor [Homo sapiens]	NP_001125.1	AFP	174	alpha-fetoprotein precursor [Homo sapiens]	1	1	4501989	N-Term(iTRAQ4plex); C2(Methylthio); K7(iTRAQ4plex)	HCD	1	0
	NP_001125.1																																	High		hncFLAHk	Unambiguous	NP_001125.1#AFP#174#alpha-fetoprotein precursor [Homo sapiens]	NP_001125.1	AFP	174	alpha-fetoprotein precursor [Homo sapiens]	1	1	4501989	N-Term(iTRAQ4plex); N2(Deamidated); C3(Methylthio); K8(iTRAQ4plex)	HCD	1	0
	NP_001125.1																																	High		scGLFQk	Unambiguous	NP_001125.1#AFP#174#alpha-fetoprotein precursor [Homo sapiens]	NP_001125.1	AFP	174	alpha-fetoprotein precursor [Homo sapiens]	1	1	4501989	N-Term(iTRAQ4plex); C2(Methylthio); K7(iTRAQ4plex)	HCD	1	0
	NP_001125.1																																	High		hncFLAHk	Unambiguous	NP_001125.1#AFP#174#alpha-fetoprotein precursor [Homo sapiens]	NP_001125.1	AFP	174	alpha-fetoprotein precursor [Homo sapiens]	1	1	4501989	N-Term(iTRAQ4plex); N2(Deamidated); C3(Methylthio); K8(iTRAQ4plex)	HCD	1	0
	NP_001125.1																																	High		yIQESQALAk	Unambiguous	NP_001125.1#AFP#174#alpha-fetoprotein precursor [Homo sapiens]	NP_001125.1	AFP	174	alpha-fetoprotein precursor [Homo sapiens]	1	1	4501989	N-Term(iTRAQ4plex); K10(iTRAQ4plex)	HCD	1	0
	NP_001125.1																																	High		gYQELLEk	Unambiguous	NP_001125.1#AFP#174#alpha-fetoprotein precursor [Homo sapiens]	NP_001125.1	AFP	174	alpha-fetoprotein precursor [Homo sapiens]	1	1	4501989	N-Term(iTRAQ4plex); K8(iTRAQ4plex)	HCD	1	0
	NP_001125.1																																	High		yIQESQALAk	Unambiguous	NP_001125.1#AFP#174#alpha-fetoprotein precursor [Homo sapiens]	NP_001125.1	AFP	174	alpha-fetoprotein precursor [Homo sapiens]	1	1	4501989	N-Term(iTRAQ4plex); K10(iTRAQ4plex)	HCD	1	0
218931148	NP_001136357.1	TMOD2	29767	tropomodulin-2 isoform b	5.08	3	2	12	2	6	1.50406	1.47393	0.0110509	0.467564	31.0868	1.55517	6	39.0145	1.45602	6	48.6216	1.47584	6	29.4687	1.64062	6	46.7866	1.61339	6	26.4408	315	35.6265	5.08447
	NP_001136357.1																																	High		eNDTLTEIk	Unambiguous	NP_001136357.1#TMOD2#29767#tropomodulin-2 isoform b [Homo sapiens]	NP_001136357.1	TMOD2	29767	tropomodulin-2 isoform b [Homo sapiens]	3	1	218931148	N-Term(iTRAQ4plex); K9(iTRAQ4plex)	HCD	1	0
	NP_001136357.1																																	High		eNDTLTEIk	Unambiguous	NP_001136357.1#TMOD2#29767#tropomodulin-2 isoform b [Homo sapiens]	NP_001136357.1	TMOD2	29767	tropomodulin-2 isoform b [Homo sapiens]	3	1	218931148	N-Term(iTRAQ4plex); K9(iTRAQ4plex)	HCD	1	0
	NP_001136357.1																																	High		vAAAITk	Unambiguous	NP_001136357.1#TMOD2#29767#tropomodulin-2 isoform b [Homo sapiens]	NP_001136357.1	TMOD2	29767	tropomodulin-2 isoform b [Homo sapiens]	2	1	218931148	N-Term(iTRAQ4plex); K7(iTRAQ4plex)	HCD	1	0
	NP_001136357.1																																	High		vAAAITk	Unambiguous	NP_001136357.1#TMOD2#29767#tropomodulin-2 isoform b [Homo sapiens]	NP_001136357.1	TMOD2	29767	tropomodulin-2 isoform b [Homo sapiens]	2	1	218931148	N-Term(iTRAQ4plex); K7(iTRAQ4plex)	HCD	1	0
	NP_001136357.1																																	High		vAAAITk	Unambiguous	NP_001136357.1#TMOD2#29767#tropomodulin-2 isoform b [Homo sapiens]	NP_001136357.1	TMOD2	29767	tropomodulin-2 isoform b [Homo sapiens]	2	1	218931148	N-Term(iTRAQ4plex); K7(iTRAQ4plex)	HCD	1	0
	NP_001136357.1																																	High		vAAAITk	Unambiguous	NP_001136357.1#TMOD2#29767#tropomodulin-2 isoform b [Homo sapiens]	NP_001136357.1	TMOD2	29767	tropomodulin-2 isoform b [Homo sapiens]	2	1	218931148	N-Term(iTRAQ4plex); K7(iTRAQ4plex)	HCD	1	0
262050538	NP_001159921.1	ITIH4	3700	inter-alpha-trypsin inhibitor heavy chain H4 isoform 2	2.33	2	2	2	2	2	1.55689	1.52334	0.000655951	0.369591	23.7391	1.55517	2	25.1047	1.52557	2	18.5523	1.60233	2	27.7403	1.51414	2	23.0712	1.58855	2	32.4108	900	99.7952	6.46826
	NP_001159921.1																																	High		fkPTLSQQQk	Unambiguous	NP_001159921.1#ITIH4#3700#inter-alpha-trypsin inhibitor heavy chain H4 isoform 2 precursor [Homo sapiens]	NP_001159921.1	ITIH4	3700	inter-alpha-trypsin inhibitor heavy chain H4 isoform 2 precursor [Homo sapiens]	2	1	262050538	N-Term(iTRAQ4plex); K2(iTRAQ4plex); K10(iTRAQ4plex)	HCD	1	0
	NP_001159921.1																																	High		eTLFSVmPGLk	Unambiguous	NP_001159921.1#ITIH4#3700#inter-alpha-trypsin inhibitor heavy chain H4 isoform 2 precursor [Homo sapiens]	NP_001159921.1	ITIH4	3700	inter-alpha-trypsin inhibitor heavy chain H4 isoform 2 precursor [Homo sapiens]	2	1	262050538	N-Term(iTRAQ4plex); M7(Oxidation); K11(iTRAQ4plex)	HCD	1	0
262050546	NP_001159923.1	KNG1	3827	kininogen-1 isoform 3	2.3	3	1	10	1	5	1.43372	1.40466	0.00323836	0.387622	27.0361	1.36849	5	40.5273	1.31943	5	41.6852	1.4108	5	34.931	1.28919	5	59.4367	1.42776	5	36.1516	391	43.7936	6.43018
	NP_001159923.1																																	High		rPPGFSPFR	Unambiguous	NP_001159923.1#KNG1#3827#kininogen-1 isoform 3 precursor [Homo sapiens]	NP_001159923.1	KNG1	3827	kininogen-1 isoform 3 precursor [Homo sapiens]	3	1	262050546	N-Term(iTRAQ4plex)	HCD	1	0
	NP_001159923.1																																	High		rPPGFSPFR	Unambiguous	NP_001159923.1#KNG1#3827#kininogen-1 isoform 3 precursor [Homo sapiens]	NP_001159923.1	KNG1	3827	kininogen-1 isoform 3 precursor [Homo sapiens]	3	1	262050546	N-Term(iTRAQ4plex)	HCD	1	0
	NP_001159923.1																																	High		rPPGFSPFR	Unambiguous	NP_001159923.1#KNG1#3827#kininogen-1 isoform 3 precursor [Homo sapiens]	NP_001159923.1	KNG1	3827	kininogen-1 isoform 3 precursor [Homo sapiens]	3	1	262050546	N-Term(iTRAQ4plex)	HCD	1	0
	NP_001159923.1																																	High		rPPGFSPFR	Unambiguous	NP_001159923.1#KNG1#3827#kininogen-1 isoform 3 precursor [Homo sapiens]	NP_001159923.1	KNG1	3827	kininogen-1 isoform 3 precursor [Homo sapiens]	3	1	262050546	N-Term(iTRAQ4plex)	HCD	1	0
	NP_001159923.1																																	High		rPPGFSPFR	Unambiguous	NP_001159923.1#KNG1#3827#kininogen-1 isoform 3 precursor [Homo sapiens]	NP_001159923.1	KNG1	3827	kininogen-1 isoform 3 precursor [Homo sapiens]	3	1	262050546	N-Term(iTRAQ4plex)	HCD	1	0
284807159	NP_001165291.1	PPARD	5467	peroxisome proliferator-activated receptor delta isoform 4	2.04	5	1	4	1	2	1.84939	1.81189	0.0197983	0.131912	7.13272	1.87335	2	7.19601	1.9304	2	8.66258	1.74038	2	1.0364	2.02251	2	15.8627	1.82138	2	6.08713	343	38.83	6.25244
	NP_001165291.1																																	High		eLTEFAk	Unambiguous	NP_001165291.1#PPARD#5467#peroxisome proliferator-activated receptor delta isoform 4 [Homo sapiens]	NP_001165291.1	PPARD	5467	peroxisome proliferator-activated receptor delta isoform 4 [Homo sapiens]	5	1	284807159	N-Term(iTRAQ4plex); K7(iTRAQ4plex)	HCD	1	0
	NP_001165291.1																																	High		eLTEFAk	Unambiguous	NP_001165291.1#PPARD#5467#peroxisome proliferator-activated receptor delta isoform 4 [Homo sapiens]	NP_001165291.1	PPARD	5467	peroxisome proliferator-activated receptor delta isoform 4 [Homo sapiens]	5	1	284807159	N-Term(iTRAQ4plex); K7(iTRAQ4plex)	HCD	1	0
312433998	NP_001186078.1	LTF	4057	lactotransferrin isoform 2	3.15	4	2	15	2	8	1.68152	1.64598	0.00676345	0.287902	17.1215	1.66146	8	17.1856	1.70805	8	20.9054	1.67099	8	12.9864	1.72194	8	23.6342	1.70926	8	13.993	666	73.1142	7.85498
	NP_001186078.1																																	High		cGLVPVLAEnYk	Unambiguous	NP_001186078.1#LTF#4057#lactotransferrin isoform 2 [Homo sapiens]	NP_001186078.1	LTF	4057	lactotransferrin isoform 2 [Homo sapiens]	4	1	312433998	N-Term(iTRAQ4plex); C1(Methylthio); N10(Deamidated); K12(iTRAQ4plex)	HCD	1	0
	NP_001186078.1																																	High		cGLVPVLAENYk	Unambiguous	NP_001186078.1#LTF#4057#lactotransferrin isoform 2 [Homo sapiens]	NP_001186078.1	LTF	4057	lactotransferrin isoform 2 [Homo sapiens]	4	1	312433998	N-Term(iTRAQ4plex); C1(Methylthio); K12(iTRAQ4plex)	HCD	1	0
	NP_001186078.1																																	High		cGLVPVLAENYk	Unambiguous	NP_001186078.1#LTF#4057#lactotransferrin isoform 2 [Homo sapiens]	NP_001186078.1	LTF	4057	lactotransferrin isoform 2 [Homo sapiens]	4	1	312433998	N-Term(iTRAQ4plex); C1(Methylthio); K12(iTRAQ4plex)	HCD	1	0
	NP_001186078.1																																	High		yYGYTGAFR	Unambiguous	NP_001186078.1#LTF#4057#lactotransferrin isoform 2 [Homo sapiens]	NP_001186078.1	LTF	4057	lactotransferrin isoform 2 [Homo sapiens]	4	1	312433998	N-Term(iTRAQ4plex)	HCD	1	0
	NP_001186078.1																																	High		cGLVPVLAENYk	Unambiguous	NP_001186078.1#LTF#4057#lactotransferrin isoform 2 [Homo sapiens]	NP_001186078.1	LTF	4057	lactotransferrin isoform 2 [Homo sapiens]	4	1	312433998	N-Term(iTRAQ4plex); C1(Methylthio); K12(iTRAQ4plex)	HCD	1	0
	NP_001186078.1																																	High		yYGYTGAFR	Unambiguous	NP_001186078.1#LTF#4057#lactotransferrin isoform 2 [Homo sapiens]	NP_001186078.1	LTF	4057	lactotransferrin isoform 2 [Homo sapiens]	4	1	312433998	N-Term(iTRAQ4plex)	HCD	1	0
	NP_001186078.1																																	High		cGLVPVLAENYk	Unambiguous	NP_001186078.1#LTF#4057#lactotransferrin isoform 2 [Homo sapiens]	NP_001186078.1	LTF	4057	lactotransferrin isoform 2 [Homo sapiens]	4	1	312433998	N-Term(iTRAQ4plex); C1(Methylthio); K12(iTRAQ4plex)	HCD	1	0
	NP_001186078.1																																	High		cGLVPVLAENYk	Unambiguous	NP_001186078.1#LTF#4057#lactotransferrin isoform 2 [Homo sapiens]	NP_001186078.1	LTF	4057	lactotransferrin isoform 2 [Homo sapiens]	4	1	312433998	N-Term(iTRAQ4plex); C1(Methylthio); K12(iTRAQ4plex)	HCD	1	0
374253828	NP_001243392.1	CPSF3L	54973	integrator complex subunit 11 isoform 5	2.4	2	1	2	1	1	0.728296	0.712661	0.0152983	0.0339372	4.6598	0.740004	1		0.749908	1		0.739906	1		0.740402	1		0.729706	1		499	55.9769	8.32373
	NP_001243392.1																																	High		vTPLGAGQDVGR	Unambiguous	NP_001243392.1#CPSF3L#54973#integrator complex subunit 11 isoform 5 [Homo sapiens]	NP_001243392.1	CPSF3L	54973	integrator complex subunit 11 isoform 5 [Homo sapiens]	2	1	374253828	N-Term(iTRAQ4plex)	HCD	1	0
741866098	NP_001290336.1	CWF19L1	55280	CWF19-like protein 1 isoform 4	8.19	3	1	4	1	2	0.758957	0.742462	0.00788358	0.037907	4.99462	0.761081	2	7.11144	0.71834	2	18.4039	0.818074	2	3.49415	0.717515	2	15.8525	0.816217	2	5.99505	293	33.4771	6.45557
	NP_001290336.1																																	High		dAFITQAQEQQIELLEIPEHSDIk	Unambiguous	NP_001290336.1#CWF19L1#55280#CWF19-like protein 1 isoform 4 [Homo sapiens]	NP_001290336.1	CWF19L1	55280	CWF19-like protein 1 isoform 4 [Homo sapiens]	3	1	741866098	N-Term(iTRAQ4plex); K24(iTRAQ4plex)	HCD	1	0
	NP_001290336.1																																	High		dAFITQAQEQQIELLEIPEHSDIk	Unambiguous	NP_001290336.1#CWF19L1#55280#CWF19-like protein 1 isoform 4 [Homo sapiens]	NP_001290336.1	CWF19L1	55280	CWF19-like protein 1 isoform 4 [Homo sapiens]	3	1	741866098	N-Term(iTRAQ4plex); K24(iTRAQ4plex)	HCD	1	0
156523970	NP_001613.2	AHSG	197	alpha-2-HS-glycoprotein	5.18	2	2	87	2	44	1.70417	1.66838	0.00170725	0.370172	21.7215	1.67697	44	19.0801	1.63172	44	21.6535	1.65331	44	22.8871	1.70231	44	20.9073	1.64932	44	17.0136	367	39.3157	5.71924
	NP_001613.2																																	High		cDSSPDSAEDVR	Unambiguous	NP_001613.2#AHSG#197#alpha-2-HS-glycoprotein preproprotein [Homo sapiens]	NP_001613.2	AHSG	197	alpha-2-HS-glycoprotein preproprotein [Homo sapiens]	2	1	156523970	N-Term(iTRAQ4plex); C1(Methylthio)	HCD	1	0
	NP_001613.2																																	High		cnLLAEk	Unambiguous	NP_001613.2#AHSG#197#alpha-2-HS-glycoprotein preproprotein [Homo sapiens]	NP_001613.2	AHSG	197	alpha-2-HS-glycoprotein preproprotein [Homo sapiens]	1	1	156523970	N-Term(iTRAQ4plex); C1(Methylthio); N2(Deamidated); K7(iTRAQ4plex)	HCD	1	0
	NP_001613.2																																	High		cnLLAEk	Unambiguous	NP_001613.2#AHSG#197#alpha-2-HS-glycoprotein preproprotein [Homo sapiens]	NP_001613.2	AHSG	197	alpha-2-HS-glycoprotein preproprotein [Homo sapiens]	1	1	156523970	N-Term(iTRAQ4plex); C1(Methylthio); N2(Deamidated); K7(iTRAQ4plex)	HCD	1	0
	NP_001613.2																																	High		cnLLAEk	Unambiguous	NP_001613.2#AHSG#197#alpha-2-HS-glycoprotein preproprotein [Homo sapiens]	NP_001613.2	AHSG	197	alpha-2-HS-glycoprotein preproprotein [Homo sapiens]	1	1	156523970	N-Term(iTRAQ4plex); C1(Methylthio); N2(Deamidated); K7(iTRAQ4plex)	HCD	1	0
	NP_001613.2																																	High		cnLLAEk	Unambiguous	NP_001613.2#AHSG#197#alpha-2-HS-glycoprotein preproprotein [Homo sapiens]	NP_001613.2	AHSG	197	alpha-2-HS-glycoprotein preproprotein [Homo sapiens]	1	1	156523970	N-Term(iTRAQ4plex); C1(Methylthio); N2(Deamidated); K7(iTRAQ4plex)	HCD	1	0
	NP_001613.2																																	High		cnLLAEk	Unambiguous	NP_001613.2#AHSG#197#alpha-2-HS-glycoprotein preproprotein [Homo sapiens]	NP_001613.2	AHSG	197	alpha-2-HS-glycoprotein preproprotein [Homo sapiens]	1	1	156523970	N-Term(iTRAQ4plex); C1(Methylthio); N2(Deamidated); K7(iTRAQ4plex)	HCD	1	0
	NP_001613.2																																	High		cnLLAEk	Unambiguous	NP_001613.2#AHSG#197#alpha-2-HS-glycoprotein preproprotein [Homo sapiens]	NP_001613.2	AHSG	197	alpha-2-HS-glycoprotein preproprotein [Homo sapiens]	1	1	156523970	N-Term(iTRAQ4plex); C1(Methylthio); N2(Deamidated); K7(iTRAQ4plex)	HCD	1	0
	NP_001613.2																																	High		cNLLAEk	Unambiguous	NP_001613.2#AHSG#197#alpha-2-HS-glycoprotein preproprotein [Homo sapiens]	NP_001613.2	AHSG	197	alpha-2-HS-glycoprotein preproprotein [Homo sapiens]	1	1	156523970	N-Term(iTRAQ4plex); C1(Methylthio); K7(iTRAQ4plex)	HCD	1	0
	NP_001613.2																																	High		cNLLAEk	Unambiguous	NP_001613.2#AHSG#197#alpha-2-HS-glycoprotein preproprotein [Homo sapiens]	NP_001613.2	AHSG	197	alpha-2-HS-glycoprotein preproprotein [Homo sapiens]	1	1	156523970	N-Term(iTRAQ4plex); C1(Methylthio); K7(iTRAQ4plex)	HCD	1	0
	NP_001613.2																																	High		cNLLAEk	Unambiguous	NP_001613.2#AHSG#197#alpha-2-HS-glycoprotein preproprotein [Homo sapiens]	NP_001613.2	AHSG	197	alpha-2-HS-glycoprotein preproprotein [Homo sapiens]	1	1	156523970	N-Term(iTRAQ4plex); C1(Methylthio); K7(iTRAQ4plex)	HCD	1	0
	NP_001613.2																																	High		cNLLAEk	Unambiguous	NP_001613.2#AHSG#197#alpha-2-HS-glycoprotein preproprotein [Homo sapiens]	NP_001613.2	AHSG	197	alpha-2-HS-glycoprotein preproprotein [Homo sapiens]	1	1	156523970	N-Term(iTRAQ4plex); C1(Methylthio); K7(iTRAQ4plex)	HCD	1	0
	NP_001613.2																																	High		cNLLAEk	Unambiguous	NP_001613.2#AHSG#197#alpha-2-HS-glycoprotein preproprotein [Homo sapiens]	NP_001613.2	AHSG	197	alpha-2-HS-glycoprotein preproprotein [Homo sapiens]	1	1	156523970	N-Term(iTRAQ4plex); C1(Methylthio); K7(iTRAQ4plex)	HCD	1	0
	NP_001613.2																																	High		cNLLAEk	Unambiguous	NP_001613.2#AHSG#197#alpha-2-HS-glycoprotein preproprotein [Homo sapiens]	NP_001613.2	AHSG	197	alpha-2-HS-glycoprotein preproprotein [Homo sapiens]	1	1	156523970	N-Term(iTRAQ4plex); C1(Methylthio); K7(iTRAQ4plex)	HCD	1	0
	NP_001613.2																																	High		cNLLAEk	Unambiguous	NP_001613.2#AHSG#197#alpha-2-HS-glycoprotein preproprotein [Homo sapiens]	NP_001613.2	AHSG	197	alpha-2-HS-glycoprotein preproprotein [Homo sapiens]	1	1	156523970	N-Term(iTRAQ4plex); C1(Methylthio); K7(iTRAQ4plex)	HCD	1	0
	NP_001613.2																																	High		cNLLAEk	Unambiguous	NP_001613.2#AHSG#197#alpha-2-HS-glycoprotein preproprotein [Homo sapiens]	NP_001613.2	AHSG	197	alpha-2-HS-glycoprotein preproprotein [Homo sapiens]	1	1	156523970	N-Term(iTRAQ4plex); C1(Methylthio); K7(iTRAQ4plex)	HCD	1	0
	NP_001613.2																																	High		cNLLAEk	Unambiguous	NP_001613.2#AHSG#197#alpha-2-HS-glycoprotein preproprotein [Homo sapiens]	NP_001613.2	AHSG	197	alpha-2-HS-glycoprotein preproprotein [Homo sapiens]	1	1	156523970	N-Term(iTRAQ4plex); C1(Methylthio); K7(iTRAQ4plex)	HCD	1	0
	NP_001613.2																																	High		cNLLAEk	Unambiguous	NP_001613.2#AHSG#197#alpha-2-HS-glycoprotein preproprotein [Homo sapiens]	NP_001613.2	AHSG	197	alpha-2-HS-glycoprotein preproprotein [Homo sapiens]	1	1	156523970	N-Term(iTRAQ4plex); C1(Methylthio); K7(iTRAQ4plex)	HCD	1	0
	NP_001613.2																																	High		cNLLAEk	Unambiguous	NP_001613.2#AHSG#197#alpha-2-HS-glycoprotein preproprotein [Homo sapiens]	NP_001613.2	AHSG	197	alpha-2-HS-glycoprotein preproprotein [Homo sapiens]	1	1	156523970	N-Term(iTRAQ4plex); C1(Methylthio); K7(iTRAQ4plex)	HCD	1	0
	NP_001613.2																																	High		cNLLAEk	Unambiguous	NP_001613.2#AHSG#197#alpha-2-HS-glycoprotein preproprotein [Homo sapiens]	NP_001613.2	AHSG	197	alpha-2-HS-glycoprotein preproprotein [Homo sapiens]	1	1	156523970	N-Term(iTRAQ4plex); C1(Methylthio); K7(iTRAQ4plex)	HCD	1	0
	NP_001613.2																																	High		cNLLAEk	Unambiguous	NP_001613.2#AHSG#197#alpha-2-HS-glycoprotein preproprotein [Homo sapiens]	NP_001613.2	AHSG	197	alpha-2-HS-glycoprotein preproprotein [Homo sapiens]	1	1	156523970	N-Term(iTRAQ4plex); C1(Methylthio); K7(iTRAQ4plex)	HCD	1	0
	NP_001613.2																																	High		cNLLAEk	Unambiguous	NP_001613.2#AHSG#197#alpha-2-HS-glycoprotein preproprotein [Homo sapiens]	NP_001613.2	AHSG	197	alpha-2-HS-glycoprotein preproprotein [Homo sapiens]	1	1	156523970	N-Term(iTRAQ4plex); C1(Methylthio); K7(iTRAQ4plex)	HCD	1	0
	NP_001613.2																																	High		cNLLAEk	Unambiguous	NP_001613.2#AHSG#197#alpha-2-HS-glycoprotein preproprotein [Homo sapiens]	NP_001613.2	AHSG	197	alpha-2-HS-glycoprotein preproprotein [Homo sapiens]	1	1	156523970	N-Term(iTRAQ4plex); C1(Methylthio); K7(iTRAQ4plex)	HCD	1	0
	NP_001613.2																																	High		cNLLAEk	Unambiguous	NP_001613.2#AHSG#197#alpha-2-HS-glycoprotein preproprotein [Homo sapiens]	NP_001613.2	AHSG	197	alpha-2-HS-glycoprotein preproprotein [Homo sapiens]	1	1	156523970	N-Term(iTRAQ4plex); C1(Methylthio); K7(iTRAQ4plex)	HCD	1	0
	NP_001613.2																																	High		cNLLAEk	Unambiguous	NP_001613.2#AHSG#197#alpha-2-HS-glycoprotein preproprotein [Homo sapiens]	NP_001613.2	AHSG	197	alpha-2-HS-glycoprotein preproprotein [Homo sapiens]	1	1	156523970	N-Term(iTRAQ4plex); C1(Methylthio); K7(iTRAQ4plex)	HCD	1	0
	NP_001613.2																																	High		cDSSPDSAEDVR	Unambiguous	NP_001613.2#AHSG#197#alpha-2-HS-glycoprotein preproprotein [Homo sapiens]	NP_001613.2	AHSG	197	alpha-2-HS-glycoprotein preproprotein [Homo sapiens]	2	1	156523970	N-Term(iTRAQ4plex); C1(Methylthio)	HCD	1	0
	NP_001613.2																																	High		cDSSPDSAEDVR	Unambiguous	NP_001613.2#AHSG#197#alpha-2-HS-glycoprotein preproprotein [Homo sapiens]	NP_001613.2	AHSG	197	alpha-2-HS-glycoprotein preproprotein [Homo sapiens]	2	1	156523970	N-Term(iTRAQ4plex); C1(Methylthio)	HCD	1	0
	NP_001613.2																																	High		cDSSPDSAEDVR	Unambiguous	NP_001613.2#AHSG#197#alpha-2-HS-glycoprotein preproprotein [Homo sapiens]	NP_001613.2	AHSG	197	alpha-2-HS-glycoprotein preproprotein [Homo sapiens]	2	1	156523970	N-Term(iTRAQ4plex); C1(Methylthio)	HCD	1	0
	NP_001613.2																																	High		cDSSPDSAEDVR	Unambiguous	NP_001613.2#AHSG#197#alpha-2-HS-glycoprotein preproprotein [Homo sapiens]	NP_001613.2	AHSG	197	alpha-2-HS-glycoprotein preproprotein [Homo sapiens]	2	1	156523970	N-Term(iTRAQ4plex); C1(Methylthio)	HCD	1	0
	NP_001613.2																																	High		cNLLAEk	Unambiguous	NP_001613.2#AHSG#197#alpha-2-HS-glycoprotein preproprotein [Homo sapiens]	NP_001613.2	AHSG	197	alpha-2-HS-glycoprotein preproprotein [Homo sapiens]	1	1	156523970	N-Term(iTRAQ4plex); C1(Methylthio); K7(iTRAQ4plex)	HCD	1	0
	NP_001613.2																																	High		cnLLAEk	Unambiguous	NP_001613.2#AHSG#197#alpha-2-HS-glycoprotein preproprotein [Homo sapiens]	NP_001613.2	AHSG	197	alpha-2-HS-glycoprotein preproprotein [Homo sapiens]	1	1	156523970	N-Term(iTRAQ4plex); C1(Methylthio); N2(Deamidated); K7(iTRAQ4plex)	HCD	1	0
	NP_001613.2																																	High		cDSSPDSAEDVR	Unambiguous	NP_001613.2#AHSG#197#alpha-2-HS-glycoprotein preproprotein [Homo sapiens]	NP_001613.2	AHSG	197	alpha-2-HS-glycoprotein preproprotein [Homo sapiens]	2	1	156523970	N-Term(iTRAQ4plex); C1(Methylthio)	HCD	1	0
	NP_001613.2																																	High		cDSSPDSAEDVR	Unambiguous	NP_001613.2#AHSG#197#alpha-2-HS-glycoprotein preproprotein [Homo sapiens]	NP_001613.2	AHSG	197	alpha-2-HS-glycoprotein preproprotein [Homo sapiens]	2	1	156523970	N-Term(iTRAQ4plex); C1(Methylthio)	HCD	1	0
	NP_001613.2																																	High		cDSSPDSAEDVR	Unambiguous	NP_001613.2#AHSG#197#alpha-2-HS-glycoprotein preproprotein [Homo sapiens]	NP_001613.2	AHSG	197	alpha-2-HS-glycoprotein preproprotein [Homo sapiens]	2	1	156523970	N-Term(iTRAQ4plex); C1(Methylthio)	HCD	1	0
	NP_001613.2																																	High		cDSSPDSAEDVR	Unambiguous	NP_001613.2#AHSG#197#alpha-2-HS-glycoprotein preproprotein [Homo sapiens]	NP_001613.2	AHSG	197	alpha-2-HS-glycoprotein preproprotein [Homo sapiens]	2	1	156523970	N-Term(iTRAQ4plex); C1(Methylthio)	HCD	1	0
	NP_001613.2																																	High		cDSSPDSAEDVR	Unambiguous	NP_001613.2#AHSG#197#alpha-2-HS-glycoprotein preproprotein [Homo sapiens]	NP_001613.2	AHSG	197	alpha-2-HS-glycoprotein preproprotein [Homo sapiens]	2	1	156523970	N-Term(iTRAQ4plex); C1(Methylthio)	HCD	1	0
	NP_001613.2																																	High		cNLLAEk	Unambiguous	NP_001613.2#AHSG#197#alpha-2-HS-glycoprotein preproprotein [Homo sapiens]	NP_001613.2	AHSG	197	alpha-2-HS-glycoprotein preproprotein [Homo sapiens]	1	1	156523970	N-Term(iTRAQ4plex); C1(Methylthio); K7(iTRAQ4plex)	HCD	1	0
	NP_001613.2																																	High		cNLLAEk	Unambiguous	NP_001613.2#AHSG#197#alpha-2-HS-glycoprotein preproprotein [Homo sapiens]	NP_001613.2	AHSG	197	alpha-2-HS-glycoprotein preproprotein [Homo sapiens]	1	1	156523970	N-Term(iTRAQ4plex); C1(Methylthio); K7(iTRAQ4plex)	HCD	1	0
	NP_001613.2																																	High		cNLLAEk	Unambiguous	NP_001613.2#AHSG#197#alpha-2-HS-glycoprotein preproprotein [Homo sapiens]	NP_001613.2	AHSG	197	alpha-2-HS-glycoprotein preproprotein [Homo sapiens]	1	1	156523970	N-Term(iTRAQ4plex); C1(Methylthio); K7(iTRAQ4plex)	HCD	1	0
	NP_001613.2																																	High		cnLLAEk	Unambiguous	NP_001613.2#AHSG#197#alpha-2-HS-glycoprotein preproprotein [Homo sapiens]	NP_001613.2	AHSG	197	alpha-2-HS-glycoprotein preproprotein [Homo sapiens]	1	1	156523970	N-Term(iTRAQ4plex); C1(Methylthio); N2(Deamidated); K7(iTRAQ4plex)	HCD	1	0
	NP_001613.2																																	High		cDSSPDSAEDVR	Unambiguous	NP_001613.2#AHSG#197#alpha-2-HS-glycoprotein preproprotein [Homo sapiens]	NP_001613.2	AHSG	197	alpha-2-HS-glycoprotein preproprotein [Homo sapiens]	2	1	156523970	N-Term(iTRAQ4plex); C1(Methylthio)	HCD	1	0
	NP_001613.2																																	High		cDSSPDSAEDVR	Unambiguous	NP_001613.2#AHSG#197#alpha-2-HS-glycoprotein preproprotein [Homo sapiens]	NP_001613.2	AHSG	197	alpha-2-HS-glycoprotein preproprotein [Homo sapiens]	2	1	156523970	N-Term(iTRAQ4plex); C1(Methylthio)	HCD	1	0
	NP_001613.2																																	High		cDSSPDSAEDVR	Unambiguous	NP_001613.2#AHSG#197#alpha-2-HS-glycoprotein preproprotein [Homo sapiens]	NP_001613.2	AHSG	197	alpha-2-HS-glycoprotein preproprotein [Homo sapiens]	2	1	156523970	N-Term(iTRAQ4plex); C1(Methylthio)	HCD	1	0
	NP_001613.2																																	High		cDSSPDSAEDVR	Unambiguous	NP_001613.2#AHSG#197#alpha-2-HS-glycoprotein preproprotein [Homo sapiens]	NP_001613.2	AHSG	197	alpha-2-HS-glycoprotein preproprotein [Homo sapiens]	2	1	156523970	N-Term(iTRAQ4plex); C1(Methylthio)	HCD	1	0
	NP_001613.2																																	High		cDSSPDSAEDVR	Unambiguous	NP_001613.2#AHSG#197#alpha-2-HS-glycoprotein preproprotein [Homo sapiens]	NP_001613.2	AHSG	197	alpha-2-HS-glycoprotein preproprotein [Homo sapiens]	2	1	156523970	N-Term(iTRAQ4plex); C1(Methylthio)	HCD	1	0
70778918	NP_002207.2	ITIH2	3698	inter-alpha-trypsin inhibitor heavy chain H2	5.39	1	5	24	5	12	1.74556	1.70899	1.28601e-07	0.239917	13.7444	1.87723	12	10.6384	1.74679	12	11.3256	1.76412	12	18.3296	1.81423	12	11.0146	1.853	12	10.9416	946	106.397	6.85889
	NP_002207.2																																	High		iQPSGGTNINEALLR	Unambiguous	NP_002207.2#ITIH2#3698#inter-alpha-trypsin inhibitor heavy chain H2 precursor [Homo sapiens]	NP_002207.2	ITIH2	3698	inter-alpha-trypsin inhibitor heavy chain H2 precursor [Homo sapiens]	1	1	70778918	N-Term(iTRAQ4plex)	HCD	1	0
	NP_002207.2																																	High		iQPSGGTNINEALLR	Unambiguous	NP_002207.2#ITIH2#3698#inter-alpha-trypsin inhibitor heavy chain H2 precursor [Homo sapiens]	NP_002207.2	ITIH2	3698	inter-alpha-trypsin inhibitor heavy chain H2 precursor [Homo sapiens]	1	1	70778918	N-Term(iTRAQ4plex)	HCD	1	0
	NP_002207.2																																	High		iQPSGGTNINEALLR	Unambiguous	NP_002207.2#ITIH2#3698#inter-alpha-trypsin inhibitor heavy chain H2 precursor [Homo sapiens]	NP_002207.2	ITIH2	3698	inter-alpha-trypsin inhibitor heavy chain H2 precursor [Homo sapiens]	1	1	70778918	N-Term(iTRAQ4plex)	HCD	1	0
	NP_002207.2																																	High		iQPSGGTNINEALLR	Unambiguous	NP_002207.2#ITIH2#3698#inter-alpha-trypsin inhibitor heavy chain H2 precursor [Homo sapiens]	NP_002207.2	ITIH2	3698	inter-alpha-trypsin inhibitor heavy chain H2 precursor [Homo sapiens]	1	1	70778918	N-Term(iTRAQ4plex)	HCD	1	0
	NP_002207.2																																	High		iQPSGGTNINEALLR	Unambiguous	NP_002207.2#ITIH2#3698#inter-alpha-trypsin inhibitor heavy chain H2 precursor [Homo sapiens]	NP_002207.2	ITIH2	3698	inter-alpha-trypsin inhibitor heavy chain H2 precursor [Homo sapiens]	1	1	70778918	N-Term(iTRAQ4plex)	HCD	1	0
	NP_002207.2																																	High		iQPSGGTNINEALLR	Unambiguous	NP_002207.2#ITIH2#3698#inter-alpha-trypsin inhibitor heavy chain H2 precursor [Homo sapiens]	NP_002207.2	ITIH2	3698	inter-alpha-trypsin inhibitor heavy chain H2 precursor [Homo sapiens]	1	1	70778918	N-Term(iTRAQ4plex)	HCD	1	0
	NP_002207.2																																	High		iQPSGGTNINEALLR	Unambiguous	NP_002207.2#ITIH2#3698#inter-alpha-trypsin inhibitor heavy chain H2 precursor [Homo sapiens]	NP_002207.2	ITIH2	3698	inter-alpha-trypsin inhibitor heavy chain H2 precursor [Homo sapiens]	1	1	70778918	N-Term(iTRAQ4plex)	HCD	1	0
	NP_002207.2																																	High		iQPSGGTNINEALLR	Unambiguous	NP_002207.2#ITIH2#3698#inter-alpha-trypsin inhibitor heavy chain H2 precursor [Homo sapiens]	NP_002207.2	ITIH2	3698	inter-alpha-trypsin inhibitor heavy chain H2 precursor [Homo sapiens]	1	1	70778918	N-Term(iTRAQ4plex)	HCD	1	0
	NP_002207.2																																	High		qTVEAMk	Unambiguous	NP_002207.2#ITIH2#3698#inter-alpha-trypsin inhibitor heavy chain H2 precursor [Homo sapiens]	NP_002207.2	ITIH2	3698	inter-alpha-trypsin inhibitor heavy chain H2 precursor [Homo sapiens]	1	1	70778918	N-Term(iTRAQ4plex); K7(iTRAQ4plex)	HCD	1	0
	NP_002207.2																																	High		vQFELHYQEVk	Unambiguous	NP_002207.2#ITIH2#3698#inter-alpha-trypsin inhibitor heavy chain H2 precursor [Homo sapiens]	NP_002207.2	ITIH2	3698	inter-alpha-trypsin inhibitor heavy chain H2 precursor [Homo sapiens]	1	1	70778918	N-Term(iTRAQ4plex); K11(iTRAQ4plex)	HCD	1	0
	NP_002207.2																																	High		fYNQVSTPLLR	Unambiguous	NP_002207.2#ITIH2#3698#inter-alpha-trypsin inhibitor heavy chain H2 precursor [Homo sapiens]	NP_002207.2	ITIH2	3698	inter-alpha-trypsin inhibitor heavy chain H2 precursor [Homo sapiens]	1	1	70778918	N-Term(iTRAQ4plex)	HCD	1	0
	NP_002207.2																																	High		tQVADAk	Unambiguous	NP_002207.2#ITIH2#3698#inter-alpha-trypsin inhibitor heavy chain H2 precursor [Homo sapiens]	NP_002207.2	ITIH2	3698	inter-alpha-trypsin inhibitor heavy chain H2 precursor [Homo sapiens]	1	1	70778918	N-Term(iTRAQ4plex); K7(iTRAQ4plex)	HCD	1	0
4506141	NP_002766.1	HTRA1	5654	serine protease HTRA1	5.21	1	3	5	3	3	0.704766	0.689927	0.0422733	0.127569	18.1009	0.755836	3	11.9666	0.756192	3	9.61122	0.782088	3	11.2133	0.730996	3	12.9283	0.755181	3	14.5398	480	51.2546	7.82568
	NP_002766.1																																	High		yNFIADVVEk	Unambiguous	NP_002766.1#HTRA1#5654#serine protease HTRA1 precursor [Homo sapiens]	NP_002766.1	HTRA1	5654	serine protease HTRA1 precursor [Homo sapiens]	1	1	4506141	N-Term(iTRAQ4plex); K10(iTRAQ4plex)	HCD	1	0
	NP_002766.1																																	High		lPVLLLGR	Unambiguous	NP_002766.1#HTRA1#5654#serine protease HTRA1 precursor [Homo sapiens]	NP_002766.1	HTRA1	5654	serine protease HTRA1 precursor [Homo sapiens]	1	1	4506141	N-Term(iTRAQ4plex)	HCD	1	0
	NP_002766.1																																	High		aDIALIk	Unambiguous	NP_002766.1#HTRA1#5654#serine protease HTRA1 precursor [Homo sapiens]	NP_002766.1	HTRA1	5654	serine protease HTRA1 precursor [Homo sapiens]	1	1	4506141	N-Term(iTRAQ4plex); K7(iTRAQ4plex)	HCD	1	0
4758404	NP_004468.1	FRG1	2483	protein FRG1	5.04	1	1	2	1	1	0.711668	0.696177	0.0221192	0.0523361	7.354	0.721521	1		0.709012	1		0.749799	1		0.695959	1		0.735169	1		258	29.1541	9.01221
	NP_004468.1																																	High		yLGINSDGLVVGR	Unambiguous	NP_004468.1#FRG1#2483#protein FRG1 [Homo sapiens]	NP_004468.1	FRG1	2483	protein FRG1 [Homo sapiens]	1	1	4758404	N-Term(iTRAQ4plex)	HCD	1	0
163644313	NP_006375.2	CIB1	10519	calcium and integrin-binding protein 1 isoform b	4.71	2	1	2	1	1	0.62801	0.614428	0.013528	0.0328787	5.23538	0.638151	1		0.652227	1		0.640069	1		0.636134	1		0.623576	1		191	21.6899	4.77979
	NP_006375.2																																	High		sPDFASSFk	Unambiguous	NP_006375.2#CIB1#10519#calcium and integrin-binding protein 1 isoform b [Homo sapiens]	NP_006375.2	CIB1	10519	calcium and integrin-binding protein 1 isoform b [Homo sapiens]	2	1	163644313	N-Term(iTRAQ4plex); K9(iTRAQ4plex)	HCD	1	0
7657307	NP_055055.1	LIMD1	8994	LIM domain-containing protein 1	2.66	1	1	2	1	1	0.367978	0.360524	0.00754229	0.00598964	1.62772	0.373902	1		0.364017	1		0.358567	1		0.390591	1		0.384311	1		676	72.1439	6.65381
	NP_055055.1																																	High		vFcEEDFLYSGFQQSADR	Unambiguous	NP_055055.1#LIMD1#8994#LIM domain-containing protein 1 [Homo sapiens]	NP_055055.1	LIMD1	8994	LIM domain-containing protein 1 [Homo sapiens]	1	1	7657307	N-Term(iTRAQ4plex); C3(Methylthio)	HCD	1	0
117647226	NP_060289.2	TRMT10C	54931	mitochondrial ribonuclease P protein 1	2.98	1	1	2	1	2	1.31093	1.28252	0.00497023	0.0219827	1.67687	1.32085	2	3.0238	1.27577	2	10.808	1.38879	2	9.21063	1.26739	2	14.1571	1.37813	2	5.88598	403	47.3166	9.36377
	NP_060289.2																																	High		lnLATEcLPLDk	Unambiguous	NP_060289.2#TRMT10C#54931#mitochondrial ribonuclease P protein 1 precursor [Homo sapiens]	NP_060289.2	TRMT10C	54931	mitochondrial ribonuclease P protein 1 precursor [Homo sapiens]	1	1	117647226	N-Term(iTRAQ4plex); N2(Deamidated); C7(Methylthio); K12(iTRAQ4plex)	HCD	1	0
	NP_060289.2																																	High		lnLATEcLPLDk	Unambiguous	NP_060289.2#TRMT10C#54931#mitochondrial ribonuclease P protein 1 precursor [Homo sapiens]	NP_060289.2	TRMT10C	54931	mitochondrial ribonuclease P protein 1 precursor [Homo sapiens]	1	1	117647226	N-Term(iTRAQ4plex); N2(Deamidated); C7(Methylthio); K12(iTRAQ4plex)	HCD	1	0
154707916	NP_079027.2	GSTCD	79807	glutathione S-transferase C-terminal domain-containing protein isoform 2	1.83	2	1	2	1	1	1.8278	1.78991	0.0302565	0.0912788	4.99393	1.85508	1		1.95141	1		1.73881	1		1.98393	1		1.7658	1		546	61.2495	7.95752
	NP_079027.2																																	High		cGIQFLHLPk	Unambiguous	NP_079027.2#GSTCD#79807#glutathione S-transferase C-terminal domain-containing protein isoform 2 [Homo sapiens]	NP_079027.2	GSTCD	79807	glutathione S-transferase C-terminal domain-containing protein isoform 2 [Homo sapiens]	2	1	154707916	N-Term(iTRAQ4plex); C1(Methylthio); K10(iTRAQ4plex)	HCD	1	0
530386279	XP_005250580.1	EXOC4	60412	PREDICTED: exocyst complex component 4 isoform X3	9.07	4	3	6	3	5	1.56502	1.5326	0.00859868	0.597066	38.1506	1.53115	5	41.3946	1.21006	5	69.8996	1.54468	5	23.266	1.36534	5	69.2953	1.56307	5	38.0645	485	55.1721	7.34229
	XP_005250580.1																																	High		tASEPSAQLSYASTGR	Unambiguous	XP_005250580.1#EXOC4#60412#PREDICTED: exocyst complex component 4 isoform X3 [Homo sapiens]	XP_005250580.1	EXOC4	60412	PREDICTED: exocyst complex component 4 isoform X3 [Homo sapiens]	4	1	530386279	N-Term(iTRAQ4plex)	HCD	1	0
	XP_005250580.1																																	High		dLDELIVQHYTELTTAIR	Unambiguous	XP_005250580.1#EXOC4#60412#PREDICTED: exocyst complex component 4 isoform X3 [Homo sapiens]	XP_005250580.1	EXOC4	60412	PREDICTED: exocyst complex component 4 isoform X3 [Homo sapiens]	4	1	530386279	N-Term(iTRAQ4plex)	HCD	1	0
	XP_005250580.1																																		High	sGELQASAAk	Unambiguous	XP_005250580.1#EXOC4#60412#PREDICTED: exocyst complex component 4 isoform X3 [Homo sapiens]	XP_005250580.1	EXOC4	60412	PREDICTED: exocyst complex component 4 isoform X3 [Homo sapiens]	1	1	530386279	N-Term(iTRAQ4plex); K10(iTRAQ4plex)	HCD	1	0
	XP_005250580.1																																		High	sGELQASAAk	Unambiguous	XP_005250580.1#EXOC4#60412#PREDICTED: exocyst complex component 4 isoform X3 [Homo sapiens]	XP_005250580.1	EXOC4	60412	PREDICTED: exocyst complex component 4 isoform X3 [Homo sapiens]	1	1	530386279	N-Term(iTRAQ4plex); K10(iTRAQ4plex)	HCD	1	0
	XP_005250580.1																																		High	sGELQASAAk	Unambiguous	XP_005250580.1#EXOC4#60412#PREDICTED: exocyst complex component 4 isoform X3 [Homo sapiens]	XP_005250580.1	EXOC4	60412	PREDICTED: exocyst complex component 4 isoform X3 [Homo sapiens]	1	1	530386279	N-Term(iTRAQ4plex); K10(iTRAQ4plex)	HCD	1	0
578809023	XP_006714240.1	GC	2638	PREDICTED: vitamin D-binding protein isoform X1	11.06	3	3	21	3	11	1.52563	1.49379	0.00495662	0.299888	19.6567	1.54469	11	19.3398	1.65261	11	31.1221	1.36443	11	11.9074	1.61605	11	26.1032	1.41006	11	21.3043	425	47.5743	5.49072
	XP_006714240.1																																	High		gQELcADYSEnTFTEYk	Unambiguous	XP_006714240.1#GC#2638#PREDICTED: vitamin D-binding protein isoform X1 [Homo sapiens]	XP_006714240.1	GC	2638	PREDICTED: vitamin D-binding protein isoform X1 [Homo sapiens]	3	1	578809023	N-Term(iTRAQ4plex); C5(Methylthio); N11(Deamidated); K17(iTRAQ4plex)	HCD	1	0
	XP_006714240.1																																	High		gQELcADYSEnTFTEYk	Unambiguous	XP_006714240.1#GC#2638#PREDICTED: vitamin D-binding protein isoform X1 [Homo sapiens]	XP_006714240.1	GC	2638	PREDICTED: vitamin D-binding protein isoform X1 [Homo sapiens]	3	1	578809023	N-Term(iTRAQ4plex); C5(Methylthio); N11(Deamidated); K17(iTRAQ4plex)	HCD	1	0
	XP_006714240.1																																	High		hQPQEFPTYVEPTNDEIcEAFR	Unambiguous	XP_006714240.1#GC#2638#PREDICTED: vitamin D-binding protein isoform X1 [Homo sapiens]	XP_006714240.1	GC	2638	PREDICTED: vitamin D-binding protein isoform X1 [Homo sapiens]	3	1	578809023	N-Term(iTRAQ4plex); C18(Methylthio)	HCD	1	0
	XP_006714240.1																																	High		hQPQEFPTYVEPTNDEIcEAFR	Unambiguous	XP_006714240.1#GC#2638#PREDICTED: vitamin D-binding protein isoform X1 [Homo sapiens]	XP_006714240.1	GC	2638	PREDICTED: vitamin D-binding protein isoform X1 [Homo sapiens]	3	1	578809023	N-Term(iTRAQ4plex); C18(Methylthio)	HCD	1	0
	XP_006714240.1																																	High		lcDNLSTk	Unambiguous	XP_006714240.1#GC#2638#PREDICTED: vitamin D-binding protein isoform X1 [Homo sapiens]	XP_006714240.1	GC	2638	PREDICTED: vitamin D-binding protein isoform X1 [Homo sapiens]	3	1	578809023	N-Term(iTRAQ4plex); C2(Methylthio); K8(iTRAQ4plex)	HCD	1	0
	XP_006714240.1																																	High		gQELcADYSENTFTEYk	Unambiguous	XP_006714240.1#GC#2638#PREDICTED: vitamin D-binding protein isoform X1 [Homo sapiens]	XP_006714240.1	GC	2638	PREDICTED: vitamin D-binding protein isoform X1 [Homo sapiens]	3	1	578809023	N-Term(iTRAQ4plex); C5(Methylthio); K17(iTRAQ4plex)	HCD	1	0
	XP_006714240.1																																	High		hQPQEFPTYVEPTNDEIcEAFR	Unambiguous	XP_006714240.1#GC#2638#PREDICTED: vitamin D-binding protein isoform X1 [Homo sapiens]	XP_006714240.1	GC	2638	PREDICTED: vitamin D-binding protein isoform X1 [Homo sapiens]	3	1	578809023	N-Term(iTRAQ4plex); C18(Methylthio)	HCD	1	0
	XP_006714240.1																																	High		gQELcADYSENTFTEYk	Unambiguous	XP_006714240.1#GC#2638#PREDICTED: vitamin D-binding protein isoform X1 [Homo sapiens]	XP_006714240.1	GC	2638	PREDICTED: vitamin D-binding protein isoform X1 [Homo sapiens]	3	1	578809023	N-Term(iTRAQ4plex); C5(Methylthio); K17(iTRAQ4plex)	HCD	1	0
	XP_006714240.1																																	High		hQPQEFPTYVEPTNDEIcEAFR	Unambiguous	XP_006714240.1#GC#2638#PREDICTED: vitamin D-binding protein isoform X1 [Homo sapiens]	XP_006714240.1	GC	2638	PREDICTED: vitamin D-binding protein isoform X1 [Homo sapiens]	3	1	578809023	N-Term(iTRAQ4plex); C18(Methylthio)	HCD	1	0
	XP_006714240.1																																	High		hQPQEFPTYVEPTNDEIcEAFR	Unambiguous	XP_006714240.1#GC#2638#PREDICTED: vitamin D-binding protein isoform X1 [Homo sapiens]	XP_006714240.1	GC	2638	PREDICTED: vitamin D-binding protein isoform X1 [Homo sapiens]	3	1	578809023	N-Term(iTRAQ4plex); C18(Methylthio)	HCD	1	0
	XP_006714240.1																																	High		hQPQEFPTYVEPTnDEIcEAFR	Unambiguous	XP_006714240.1#GC#2638#PREDICTED: vitamin D-binding protein isoform X1 [Homo sapiens]	XP_006714240.1	GC	2638	PREDICTED: vitamin D-binding protein isoform X1 [Homo sapiens]	3	1	578809023	N-Term(iTRAQ4plex); N14(Deamidated); C18(Methylthio)	HCD	1	0
578824929	XP_006719902.1	ATP7B	540	PREDICTED: copper-transporting ATPase 2 isoform X11	1.04	13	1	10	1	5	1.69854	1.66391	0.00668862	0.281479	16.5718	1.64835	5	10.7772	1.54969	5	14.8485	1.60672	5	15.785	1.69607	5	8.32163	1.75652	5	15.81	676	72.2129	6.29053
	XP_006719902.1																																	High		vQELQnk	Unambiguous	XP_006719902.1#ATP7B#540#PREDICTED: copper-transporting ATPase 2 isoform X11 [Homo sapiens]	XP_006719902.1	ATP7B	540	PREDICTED: copper-transporting ATPase 2 isoform X11 [Homo sapiens]	13	1	578824929	N-Term(iTRAQ4plex); N6(Deamidated); K7(iTRAQ4plex)	HCD	1	0
	XP_006719902.1																																	High		vQELQnk	Unambiguous	XP_006719902.1#ATP7B#540#PREDICTED: copper-transporting ATPase 2 isoform X11 [Homo sapiens]	XP_006719902.1	ATP7B	540	PREDICTED: copper-transporting ATPase 2 isoform X11 [Homo sapiens]	13	1	578824929	N-Term(iTRAQ4plex); N6(Deamidated); K7(iTRAQ4plex)	HCD	1	0
	XP_006719902.1																																	High		vQELQnk	Unambiguous	XP_006719902.1#ATP7B#540#PREDICTED: copper-transporting ATPase 2 isoform X11 [Homo sapiens]	XP_006719902.1	ATP7B	540	PREDICTED: copper-transporting ATPase 2 isoform X11 [Homo sapiens]	13	1	578824929	N-Term(iTRAQ4plex); N6(Deamidated); K7(iTRAQ4plex)	HCD	1	0
	XP_006719902.1																																	High		vQELQnk	Unambiguous	XP_006719902.1#ATP7B#540#PREDICTED: copper-transporting ATPase 2 isoform X11 [Homo sapiens]	XP_006719902.1	ATP7B	540	PREDICTED: copper-transporting ATPase 2 isoform X11 [Homo sapiens]	13	1	578824929	N-Term(iTRAQ4plex); N6(Deamidated); K7(iTRAQ4plex)	HCD	1	0
	XP_006719902.1																																	High		vQELQnk	Unambiguous	XP_006719902.1#ATP7B#540#PREDICTED: copper-transporting ATPase 2 isoform X11 [Homo sapiens]	XP_006719902.1	ATP7B	540	PREDICTED: copper-transporting ATPase 2 isoform X11 [Homo sapiens]	13	1	578824929	N-Term(iTRAQ4plex); N6(Deamidated); K7(iTRAQ4plex)	HCD	1	0
767961593	XP_011537578.1	PNLIPRP3	119548	PREDICTED: pancreatic lipase-related protein 3 isoform X1	8.36	2	1	2	1	2	1.91957	1.8831	0.00190392	0.216863	11.2975	1.93323	2	12.6986	1.92801	2	1.17241	1.70489	2	20.7038	2.20558	2	3.93247	1.94814	2	23.5632	383	42.5648	8.25049
	XP_011537578.1																																	High		fLLYTIHnPnAYQEISAVNSSTIQASYFGTDk	Unambiguous	XP_011537578.1#PNLIPRP3#119548#PREDICTED: pancreatic lipase-related protein 3 isoform X1 [Homo sapiens]	XP_011537578.1	PNLIPRP3	119548	PREDICTED: pancreatic lipase-related protein 3 isoform X1 [Homo sapiens]	2	1	767961593	N-Term(iTRAQ4plex); N8(Deamidated); N10(Deamidated); K32(iTRAQ4plex)	HCD	1	0
	XP_011537578.1																																	High		fLLYTIHNPNAYqEISAVnSSTIqASYFGTDk	Unambiguous	XP_011537578.1#PNLIPRP3#119548#PREDICTED: pancreatic lipase-related protein 3 isoform X1 [Homo sapiens]	XP_011537578.1	PNLIPRP3	119548	PREDICTED: pancreatic lipase-related protein 3 isoform X1 [Homo sapiens]	2	1	767961593	N-Term(iTRAQ4plex); Q13(Deamidated); N19(Deamidated); Q24(Deamidated); K32(iTRAQ4plex)	HCD	1	0
767969916	XP_011541028.1	SIK3	23387	PREDICTED: serine/threonine-protein kinase SIK3 isoform X9	5.76	10	2	4	2	3	1.27942	1.25774	0.000672032	0.0713459	5.57641	1.27795	2	8.09487	1.28704	2	3.70374	0.993629	2	24.8048	1.65569	2	9.30097	1.2768	2	11.4897	660	72.9585	7.59131
	XP_011541028.1																																	High		eQSLLQPPTLQLLnGMGPLGR	Unambiguous	XP_011541028.1#SIK3#23387#PREDICTED: serine/threonine-protein kinase SIK3 isoform X9 [Homo sapiens]	XP_011541028.1	SIK3	23387	PREDICTED: serine/threonine-protein kinase SIK3 isoform X9 [Homo sapiens]	10	1	767969916	N-Term(iTRAQ4plex); N14(Deamidated)	HCD	1	0
	XP_011541028.1																																	High		sDAYDHYSAIYSLLcDR	Unambiguous	XP_011541028.1#SIK3#23387#PREDICTED: serine/threonine-protein kinase SIK3 isoform X9 [Homo sapiens]	XP_011541028.1	SIK3	23387	PREDICTED: serine/threonine-protein kinase SIK3 isoform X9 [Homo sapiens]	7	1	767969916	N-Term(iTRAQ4plex); C15(Methylthio)	HCD	1	0
1034613117	XP_016859305.1	STK39	27347	PREDICTED: STE20/SPS1-related proline-alanine-rich protein kinase isoform X5	2.8	6	1	2	1	1	1.29416	1.26631	0.0173875	0.0710138	5.48723	1.314	1		1.30849	1		1.3341	1		1.29582	1		1.3197	1		393	43.0176	9.0708
	XP_016859305.1																																	High		eVLEGLDYLHR	Unambiguous	XP_016859305.1#STK39#27347#PREDICTED: STE20/SPS1-related proline-alanine-rich protein kinase isoform X5 [Homo sapiens]	XP_016859305.1	STK39	27347	PREDICTED: STE20/SPS1-related proline-alanine-rich protein kinase isoform X5 [Homo sapiens]	6	1	1034613117	N-Term(iTRAQ4plex)	HCD	1	0
1034633076	XP_016861816.1	CFAP100	348807	PREDICTED: cilia- and flagella-associated protein 100 isoform X9	1.92	9	1	2	1	2	1.53837	1.50648	0.00457619	0.161339	10.4876	1.55847	2	11.0412	1.571	2	13.7809	1.50252	2	7.67626	1.61937	2	14.4429	1.54705	2	8.3316	364	42.0355	8.90967
	XP_016861816.1																																	High		qLqLEDk	Unambiguous	XP_016861816.1#CFAP100#348807#PREDICTED: cilia- and flagella-associated protein 100 isoform X9 [Homo sapiens]	XP_016861816.1	CFAP100	348807	PREDICTED: cilia- and flagella-associated protein 100 isoform X9 [Homo sapiens]	9	1	1034633076	N-Term(iTRAQ4plex); Q3(Deamidated); K7(iTRAQ4plex)	HCD	1	0
	XP_016861816.1																																		High	qLQLEDk	Unambiguous	XP_016861816.1#CFAP100#348807#PREDICTED: cilia- and flagella-associated protein 100 isoform X9 [Homo sapiens]	XP_016861816.1	CFAP100	348807	PREDICTED: cilia- and flagella-associated protein 100 isoform X9 [Homo sapiens]	9	1	1034633076	N-Term(iTRAQ4plex); K7(iTRAQ4plex)	HCD	1	0
1034633505	XP_016861963.1	NKTR	4820	PREDICTED: NK-tumor recognition protein isoform X3	0.49	4	1	3	1	2	1.49356	1.45886	0.0372052	0.512178	34.2923	1.47107	2	37.7876	1.63047	2	48.153	1.504	2	39.4456	1.42672	2	35.0631	1.31457	2	26.8821	1435	162.674	10.0229
	XP_016861963.1																																	High		dENFILk	Unambiguous	XP_016861963.1#NKTR#4820#PREDICTED: NK-tumor recognition protein isoform X3 [Homo sapiens]	XP_016861963.1	NKTR	4820	PREDICTED: NK-tumor recognition protein isoform X3 [Homo sapiens]	4	1	1034633505	N-Term(iTRAQ4plex); K7(iTRAQ4plex)	HCD	1	0
	XP_016861963.1																																	High		dENFILk	Unambiguous	XP_016861963.1#NKTR#4820#PREDICTED: NK-tumor recognition protein isoform X3 [Homo sapiens]	XP_016861963.1	NKTR	4820	PREDICTED: NK-tumor recognition protein isoform X3 [Homo sapiens]	4	1	1034633505	N-Term(iTRAQ4plex); K7(iTRAQ4plex)	HCD	1	0
1034645888	XP_016865269.1	BRD9	65980	PREDICTED: bromodomain-containing protein 9 isoform X2	2.19	5	1	5	1	3	1.30329	1.27428	0.00208385	0.135905	10.4279	1.39466	3	1.86538	1.43937	3	4.24577	1.44719	3	2.22388	1.31573	3	6.79544	1.30351	3	7.48672	319	36.7676	9.12939
	XP_016865269.1																																	High		iLHAGFk	Unambiguous	XP_016865269.1#BRD9#65980#PREDICTED: bromodomain-containing protein 9 isoform X2 [Homo sapiens]	XP_016865269.1	BRD9	65980	PREDICTED: bromodomain-containing protein 9 isoform X2 [Homo sapiens]	5	1	1034645888	N-Term(iTRAQ4plex); K7(iTRAQ4plex)	HCD	1	0
	XP_016865269.1																																	High		iLHAGFk	Unambiguous	XP_016865269.1#BRD9#65980#PREDICTED: bromodomain-containing protein 9 isoform X2 [Homo sapiens]	XP_016865269.1	BRD9	65980	PREDICTED: bromodomain-containing protein 9 isoform X2 [Homo sapiens]	5	1	1034645888	N-Term(iTRAQ4plex); K7(iTRAQ4plex)	HCD	1	0
	XP_016865269.1																																	High		iLHAGFk	Unambiguous	XP_016865269.1#BRD9#65980#PREDICTED: bromodomain-containing protein 9 isoform X2 [Homo sapiens]	XP_016865269.1	BRD9	65980	PREDICTED: bromodomain-containing protein 9 isoform X2 [Homo sapiens]	5	1	1034645888	N-Term(iTRAQ4plex); K7(iTRAQ4plex)	HCD	1	0
[truncated: 54 more columns]
